# Supplementary material for: Standardized Response Assessment in Patients with Advanced Cholangiocarcinoma Treated with Personalized Therapy
Source: J Pers Med. 2024 Dec 6;14(12):1143. doi: 10.3390/jpm14121143 (PMC11679776; doi:10.3390/jpm14121143)
Supplement: Supplementary file 1 [file jpm-14-01143-s001.zip]

Archive with 3 entries (3 files):
- Supplementary Table S1_R2.pdf
- Supplementary Table S2_R2.pdf
- Supplementary Table S3_R2.pdf
